# Supplementary material for: The cytological and electrophysiological effects of silver nanoparticles on neuron-like PC12 cells
Source: PLoS One. 2022 Dec 13;17(12):e0277942. doi: 10.1371/journal.pone.0277942 (PMC9746933; doi:10.1371/journal.pone.0277942)
Supplement: S1 Table — Absorption spectra of SNPs. (XLSX) [file pone.0277942.s001.xlsx]

## Sheet: Sheet1
Supplementary Table S1. Dataset of Figure 2b. Absorption spectra of SNPs.
Wavelength (nm)	Absorbance
340	0.3701
341	0.3847
342	0.4003
343	0.4178
344	0.4352
345	0.4511
346	0.4682
347	0.4855
348	0.502
349	0.5193
350	0.5341
351	0.5522
352	0.5624
353	0.5756
354	0.5935
355	0.6099
356	0.6251
357	0.639
358	0.6541
359	0.67
360	0.6904
361	0.7109
362	0.7259
363	0.7401
364	0.7585
365	0.7809
366	0.8072
367	0.8313
368	0.8557
369	0.8824
370	0.9142
371	0.9496
372	0.9811
373	1.0134
374	1.0481
375	1.0829
376	1.1216
377	1.1602
378	1.1857
379	1.2068
380	1.2326
381	1.2613
382	1.2828
383	1.2978
384	1.3101
385	1.3202
386	1.3294
387	1.3366
388	1.341
389	1.3428
390	1.3422
391	1.3404
392	1.3366
393	1.3302
394	1.3202
395	1.3081
396	1.2961
397	1.2793
398	1.258
399	1.2368
400	1.2087
401	1.1881
402	1.1675
403	1.1416
404	1.1143
405	1.0914
406	1.0743
407	1.0564
408	1.0355
409	1.0165
410	0.9996
411	0.9857
412	0.9723
413	0.9574
414	0.9431
415	0.9291
416	0.9158
417	0.9021
418	0.8886
419	0.8769
420	0.8643
421	0.8516
422	0.8398
423	0.8289
424	0.8176
425	0.81
426	0.7973
427	0.7852
428	0.777
429	0.7707
430	0.7622
431	0.7531
432	0.7451
433	0.739
434	0.7335
435	0.7271
436	0.7202
437	0.7143
438	0.7082
439	0.7023
440	0.696
