# Supplementary material for: The cytological and electrophysiological effects of silver nanoparticles on neuron-like PC12 cells
Source: PLoS One. 2022 Dec 13;17(12):e0277942. doi: 10.1371/journal.pone.0277942 (PMC9746933; doi:10.1371/journal.pone.0277942)
Supplement: S2 Table — The stimulation signal (Channel 1) and response signals (Channel 2, 3 and 4) in a normally cultured PC12 quasi-neuronal network. (XLSX) [file pone.0277942.s002.xlsx]

## Sheet: Supplementary Table S2
Supplementary Table S2. Dataset of Figure 4b. the stimulation signal (Channel 1) and response signals (Channel 2, 3 and 4) in a normally cultured PC12 quasi-neuronal network.
time (s)	Channel 1 (V)	Channel 2 (V)	Channel 3 (V)	Channel 4 (V)
0.74744	-0.00037991	0.0163442	0.0293593	0.00855529
0.74748	-0.00364624	0.00780151	0.0248367	0.00604273
0.74752	-0.00276684	0.0130779	0.0286055	0.00805278
0.74756	-0.00163619	0.0233794	0.0366457	0.0118216
0.7476	-0.00075679	0.0351884	0.0502136	0.018103
0.74764	0.00037386	0.0329271	0.0464447	0.0221231
0.74768	-0.00063116	0.016093	0.027098	0.015088
0.74772	-0.00352061	0.0153392	0.0268467	0.00604273
0.74776	-0.0030181	0.0233794	0.0326256	0.0100628
0.7478	-0.00151056	0.0203643	0.0333794	0.00855529
0.74784	-0.00276684	0.0118216	0.0308668	0.00403268
0.74788	-0.00264121	0.0135804	0.0311181	0.00227389
0.74792	-0.00188744	0.0193593	0.0343844	0.00378142
0.74796	-0.00151056	0.0218719	0.0391583	0.00805278
0.748	-0.00276684	0.0233794	0.038907	0.0100628
0.74804	-0.00352061	0.027902	0.0429271	0.0103141
0.74808	-0.0030181	0.025892	0.0449372	0.0100628
0.74812	0.00125326	0.0256407	0.0431784	0.0120729
0.74816	0.00049949	0.025892	0.0429271	0.0120729
0.7482	-0.00264121	0.0256407	0.0449372	0.0120729
0.74824	-0.00188744	0.0241332	0.0396608	0.0120729
0.74828	-0.00151056	0.0198618	0.0311181	0.00855529
0.74832	-0.00364624	0.016093	0.0288568	0.00051509
0.74836	-0.00188744	0.0135804	0.0326256	-0.00023868
0.7484	-0.00151056	0.0193593	0.036897	0.00604273
0.74844	-0.00465126	0.0238819	0.038907	0.00805278
0.74848	-0.0030181	0.0218719	0.0409171	0.00805278
0.74852	0.00125326	0.0198618	0.0391583	0.00629399
0.74856	0.00137889	0.0198618	0.036897	0.00403268
0.7486	-0.00063116	0.0198618	0.036897	0.00227389
0.74864	-0.00352061	0.016093	0.0351382	0.00202263
0.74868	-0.00565629	0.0135804	0.0366457	0.00604273
0.74872	-0.0030181	0.0193593	0.0429271	0.0100628
0.74876	-0.00151056	0.0238819	0.0431784	0.0120729
0.7488	-0.00188744	0.0218719	0.0409171	0.0120729
0.74884	0.00037386	0.0233794	0.0429271	0.0120729
0.74888	-0.00063116	0.027902	0.0449372	0.0120729
0.74892	-0.00075679	0.0296608	0.0431784	0.0103141
0.74896	-0.00238996	0.0299121	0.0391583	0.00805278
0.749	-0.00201307	0.027902	0.0351382	0.00805278
0.74904	-0.00037991	0.025892	0.0348869	0.00805278
0.74908	-0.00364624	0.0256407	0.036897	0.0118216
0.74912	-3.02e-06	0.027902	0.0406658	0.018103
0.74916	-0.00113368	0.0296608	0.0431784	0.0183543
0.7492	-0.00590755	0.0299121	0.0409171	0.0143342
0.74924	-0.00188744	0.025892	0.0409171	0.0120729
0.74928	-0.00063116	0.0238819	0.0429271	0.0158417
0.74932	-0.00440001	0.0238819	0.0449372	0.0183543
0.74936	-0.00314373	0.0238819	0.0449372	0.016093
0.7494	0.00137889	0.0238819	0.0449372	0.0125754
0.74944	-0.00063116	0.0218719	0.0431784	0.00805278
0.74948	-0.00163619	0.0233794	0.0391583	0.00805278
0.74952	-0.00163619	0.027902	0.0406658	0.0100628
0.74956	-0.00075679	0.0296608	0.0469472	0.0140829
0.7496	0.00037386	0.0336809	0.0509673	0.0198618
0.74964	-0.00151056	0.0339322	0.047701	0.0206156
0.74968	-0.00276684	0.0263945	0.0391583	0.0108166
0.74972	-0.00264121	0.0198618	0.036897	0.00604273
0.74976	-0.00641006	0.0198618	0.036897	0.00629399
0.7498	-0.00603317	0.016093	0.036897	0.00051509
0.74984	-0.00163619	0.00981156	0.0351382	-0.00400752
0.74988	-0.00163619	0.0113191	0.0348869	0.00152012
0.74992	-0.00075679	0.0193593	0.038907	0.0118216
0.74996	-0.00339498	0.0201131	0.0391583	0.0143342
0.75	-0.00502815	0.0138317	0.0316206	0.0067965
0.75004	-0.00075679	0.0118216	0.0248367	1.258e-05
0.75008	-0.00151056	0.0135804	0.0248367	1.258e-05
0.75012	-0.00364624	0.0158417	0.0248367	1.258e-05
0.75016	-0.00364624	0.0176005	0.0268467	1.258e-05
0.7502	-0.00188744	0.016093	0.0288568	-0.00174621
0.75024	-0.00063116	0.0153392	0.0326256	-0.00023868
0.75028	-0.00075679	0.0198618	0.036897	0.00403268
0.75032	-0.00063116	0.0233794	0.0406658	0.00403268
0.75036	-0.00075679	0.025892	0.0414196	0.00403268
0.7504	-0.00151056	0.0218719	0.0333794	0.00227389
0.75044	-0.00188744	0.0198618	0.0308668	1.258e-05
0.75048	-0.00063116	0.0198618	0.0348869	0.00202263
0.75052	0.001002	0.0198618	0.036897	0.00403268
0.75056	-0.00113368	0.0178518	0.0351382	0.00403268
0.7506	-0.00502815	0.0138317	0.0328769	0.00227389
0.75064	-0.00163619	0.0118216	0.0328769	1.258e-05
0.75068	-0.00352061	0.00981156	0.0311181	1.258e-05
0.75072	-0.00389749	0.0130779	0.0343844	0.00202263
0.75076	-0.00264121	0.0198618	0.0409171	0.00403268
0.7508	-0.00364624	0.0198618	0.0429271	0.00403268
0.75084	-0.00276684	0.0233794	0.0469472	0.00051509
0.75088	-0.00264121	0.027902	0.0489573	0.00353017
0.75092	-0.00364624	0.027902	0.0489573	0.0120729
0.75096	-0.00465126	0.0223744	0.0454397	0.00855529
0.751	-0.00389749	0.0138317	0.0373995	0.00227389
0.75104	-0.00264121	0.017098	0.0366457	0.00378142
0.75108	-0.00188744	0.0238819	0.0409171	0.00629399
0.75112	-0.00151056	0.0201131	0.0356407	0.00227389
0.75116	-0.00276684	0.0138317	0.027098	1.258e-05
0.7512	-0.00163619	0.0135804	0.0303643	0.00202263
0.75124	-0.00163619	0.0158417	0.036897	0.00227389
0.75128	0.00376582	0.0211181	0.0424246	0.00554022
0.75132	0.00489647	0.025892	0.0436809	0.0120729
0.75136	0.001002	0.0201131	0.0351382	0.0103141
0.7514	0.00062512	0.0138317	0.0293593	0.00629399
0.75144	-0.00276684	0.0208668	0.0323744	0.00780152
0.75148	-0.00163619	0.0336809	0.0391583	0.0140829
0.75152	-0.00163619	0.0321734	0.038907	0.0143342
0.75156	0.00012261	0.025892	0.0391583	0.0120729
0.7516	0.00238391	0.0238819	0.038907	0.0103141
0.75164	0.00049949	0.0201131	0.0409171	0.00629399
0.75168	-0.00163619	0.0158417	0.0409171	0.00403268
0.75172	-0.00075679	0.0176005	0.0373995	0.00604273
0.75176	-0.00063116	0.0198618	0.0348869	0.0118216
0.7518	-0.00075679	0.0198618	0.0406658	0.016093
0.75184	-0.00063116	0.016093	0.035892	0.00704776
0.75188	-0.00075679	0.0118216	0.0248367	-0.00752511
0.75192	-0.00063116	0.0118216	0.0268467	-0.00827888
0.75196	-0.00163619	0.0153392	0.0326256	-0.00023868
0.752	0.00012261	0.0233794	0.038907	0.00604273
0.75204	-0.00138493	0.027902	0.0429271	0.00805278
0.75208	-0.00477689	0.0223744	0.0414196	0.00805278
0.75212	-0.00276684	0.0120729	0.0333794	0.00629399
0.75216	-0.00264121	0.0113191	0.0326256	0.00403268
0.7522	-0.00188744	0.0176005	0.0351382	0.00403268
0.75224	0.00037386	0.0198618	0.0348869	0.00780152
0.75228	-0.00063116	0.016093	0.0351382	0.00855529
0.75232	-0.00163619	0.00805276	0.0311181	0.00227389
0.75236	-0.00075679	0.007299	0.0343844	0.00378142
0.7524	0.00037386	0.017098	0.0429271	0.0100628
0.75244	0.00125326	0.0238819	0.0449372	0.0120729
0.75248	0.00137889	0.0218719	0.0414196	0.0103141
0.75252	-0.00063116	0.0198618	0.0351382	0.00629399
0.75256	-0.00163619	0.0251382	0.0384045	0.00780152
0.7526	-0.00163619	0.0299121	0.0469472	0.0120729
0.75264	-0.00163619	0.0314196	0.0471985	0.0140829
0.75268	0.00012261	0.0304146	0.0396608	0.0125754
0.75272	-0.00402312	0.0145854	0.0255905	0.0027764
0.75276	-0.00628443	0.00378141	0.0167965	-0.00400752
0.7528	-0.00063116	0.00177136	0.0167965	-0.00576631
0.75284	-0.00628443	0.00503769	0.0205653	-0.00425878
0.75288	-0.00628443	0.0118216	0.0248367	-0.00174621
0.75292	0.00037386	0.00981156	0.0230779	-0.00576631
0.75296	-0.00063116	0.00780151	0.0228266	-0.00601757
0.753	-0.00352061	0.00780151	0.0268467	-0.00576631
0.75304	-0.00389749	0.00403266	0.0253392	-0.0115452
0.75308	-0.00264121	-0.00023869	0.0208166	-0.0160678
0.75312	-0.00188744	0.00704774	0.0245854	-0.012299
0.75316	-0.00151056	0.0339322	0.0471985	0.0103141
0.7532	-0.00188744	0.0595603	0.0728266	0.0341834
0.75324	0.00037386	0.0439824	0.0590075	0.0236307
0.75328	-0.00063116	0.00880653	0.0296105	0.0027764
0.75332	-0.00163619	-0.0007412	0.0245854	-0.00199747
0.75336	-0.00075679	0.0110678	0.0343844	0.00378142
0.7534	-0.00151056	0.028907	0.0464447	0.0118216
0.75344	-0.00188744	0.0399623	0.0529774	0.018103
0.75348	-0.00151056	0.0361935	0.0512186	0.0183543
0.75352	-0.00100805	0.0299121	0.0489573	0.016093
0.75356	0.00049949	0.0331784	0.0489573	0.018103
0.7536	-0.00163619	0.0379523	0.0489573	0.0221231
0.75364	-0.00163619	0.037701	0.0527261	0.0261432
0.75368	-0.00352061	0.0434799	0.0590075	0.0301633
0.75372	-0.00389749	0.0497613	0.0610176	0.0321734
0.75376	0.001002	0.0482538	0.0575	0.0286558
0.7538	0.00062512	0.0402136	0.0494598	0.0188568
0.75384	-0.00188744	0.0304146	0.0396608	0.0120729
0.75388	0.00037386	0.0183543	0.0293593	0.0067965
0.75392	-0.00063116	0.00629397	0.0230779	-0.00350501
0.75396	-0.00075679	-0.00224874	0.0208166	-0.00978641
0.754	0.00037386	0.00478643	0.0263442	-0.00652008
0.75404	0.00125326	0.0193593	0.0328769	0.00202263
0.75408	0.00137889	0.0256407	0.0255905	0.00403268
0.75412	-0.00151056	0.0314196	0.0296105	0.00604273
0.75416	-0.00364624	0.0339322	0.0431784	0.0100628
0.7542	-0.00364624	0.0299121	0.0446859	0.0120729
0.75424	-0.00276684	0.0241332	0.0436809	0.0103141
0.75428	-0.00264121	0.0216206	0.036897	0.00805278
0.75432	-0.00188744	0.0238819	0.036897	0.00629399
0.75436	-0.00063116	0.0238819	0.038907	0.00403268
0.7544	-0.00352061	0.0238819	0.0429271	0.00604273
0.75444	-0.00477689	0.0256407	0.0469472	0.00805278
0.75448	-0.00364624	0.0314196	0.0471985	0.0100628
0.75452	-0.00276684	0.0321734	0.0431784	0.0140829
0.75456	-0.00163619	0.0314196	0.0446859	0.0143342
0.7546	-0.00163619	0.0321734	0.0436809	0.0103141
0.75464	0.00012261	0.025892	0.036897	0.00805278
0.75468	0.00238391	0.0238819	0.036897	0.00805278
0.75472	0.00137889	0.0201131	0.0351382	0.00629399
0.75476	0.00037386	0.0158417	0.0348869	0.00403268
0.7548	-0.00063116	0.0138317	0.036897	0.00227389
0.75484	-0.00075679	0.0135804	0.0406658	1.258e-05
0.75488	0.00125326	0.0158417	0.0449372	0.00378142
0.75492	0.00238391	0.0138317	0.0396608	0.00629399
0.75496	0.00049949	0.0118216	0.0348869	0.00604273
0.755	-0.00264121	0.0135804	0.036897	0.0100628
0.75504	-0.00276684	0.0193593	0.038907	0.0120729
0.75508	-0.00163619	0.0218719	0.0391583	0.0120729
0.75512	-0.00075679	0.0178518	0.036897	0.0120729
0.75516	-0.00151056	0.0158417	0.0351382	0.0067965
0.7552	-0.00188744	0.0193593	0.0348869	0.00378142
0.75524	0.00037386	0.0256407	0.0406658	0.0100628
0.75528	0.00125326	0.0241332	0.0396608	0.0067965
0.75532	-0.00037991	0.0178518	0.0328769	1.258e-05
0.75536	-0.00276684	0.0211181	0.0366457	0.00378142
0.7554	-0.00264121	0.0314196	0.0429271	0.0118216
0.75544	-0.00188744	0.0359422	0.048706	0.016093
0.75548	-0.00238996	0.0284045	0.0439322	0.0108166
0.75552	-0.00565629	0.0198618	0.0366457	0.00403268
0.75556	-0.00389749	0.0233794	0.0429271	0.00780152
0.7556	0.001002	0.0296608	0.0469472	0.0158417
0.75564	0.00163014	0.0319221	0.0471985	0.0221231
0.75568	-0.00264121	0.0281533	0.0431784	0.0188568
0.75572	-0.00276684	0.0145854	0.0409171	0.00855529
0.75576	-0.00075679	0.0183543	0.0446859	0.00956032
0.7558	0.00037386	0.0359422	0.0471985	0.018103
0.75584	-0.00063116	0.0304146	0.0396608	0.0148367
0.75588	-0.00075679	0.0238819	0.0328769	0.00629399
0.75592	-0.00063116	0.0256407	0.0366457	0.00780152
0.75596	-0.00163619	0.0314196	0.0446859	0.0158417
0.756	-0.00075679	0.0339322	0.0489573	0.0201131
0.75604	0.00125326	0.0392085	0.056495	0.0238819
0.75608	-0.00226433	0.0459925	0.0632789	0.0281533
0.75612	-0.00502815	0.0364447	0.0557412	0.0263945
0.75616	-0.00163619	0.0296608	0.0489573	0.0223744
0.7562	-0.00163619	0.0336809	0.0489573	0.0183543
0.75624	-0.00075679	0.0211181	0.0343844	0.00528896
0.75628	-0.00063116	-0.00375628	0.00775126	-0.013304
0.75632	0.00200703	-0.0105402	0.00423367	-0.0163191
0.75636	0.00263517	-0.00827889	0.0110176	-0.0120477
0.7564	-0.00163619	-0.00476131	0.016294	-0.00827888
0.75644	-0.00075679	0.0105653	0.0323744	0.00353017
0.75648	-0.00063116	0.0238819	0.0391583	0.0120729
0.75652	-0.00264121	0.0238819	0.038907	0.0120729
0.75656	-0.00364624	0.0273995	0.0429271	0.0140829
0.7566	-0.00188744	0.0299121	0.0449372	0.0143342
0.75664	0.00037386	0.0241332	0.0431784	0.00855529
0.75668	-0.00151056	0.016093	0.0373995	0.00051509
0.75672	-0.00276684	0.0118216	0.0328769	-0.00199747
0.75676	-0.00075679	0.00981156	0.0311181	1.258e-05
0.7568	0.00037386	0.0095603	0.0288568	1.258e-05
0.75684	-0.00238996	0.00981156	0.027098	-0.00174621
0.75688	-0.00666131	0.0130779	0.0303643	0.00152012
0.75692	-0.00402312	0.0216206	0.036897	0.00805278
0.75696	0.00037386	0.0238819	0.0333794	0.00629399
0.757	-0.00151056	0.0183543	0.0253392	0.00051509
0.75704	-0.00188744	0.00805276	0.0228266	-0.00400752
0.75708	0.00037386	0.00177136	0.0248367	-0.00752511
0.75712	-0.00063116	0.0032789	0.0248367	-0.0120477
0.75716	-0.00264121	0.00780151	0.0230779	-0.0120477
0.7572	-0.00276684	0.00579146	0.0208166	-0.0100377
0.75724	-0.00264121	0.00378141	0.0208166	-0.00978641
0.75728	-0.00188744	0.00378141	0.0208166	-0.0120477
0.75732	-0.00238996	0.0055402	0.0228266	-0.0100377
0.75736	-0.0030181	0.00780151	0.0286055	-0.00425878
0.7574	0.00037386	0.0168467	0.0404146	0.00755027
0.75744	-0.00063116	0.0296608	0.0471985	0.016093
0.75748	-0.00264121	0.0336809	0.0449372	0.0143342
0.75752	-0.00641006	0.0248869	0.0376507	0.00855529
0.75756	-0.00427438	0.017098	0.0308668	0.00403268
0.7576	0.00137889	0.0256407	0.0328769	0.00604273
0.75764	-0.00151056	0.027902	0.0366457	0.00629399
0.75768	-0.00188744	0.027902	0.0429271	0.00604273
0.75772	-0.00151056	0.025892	0.0449372	0.0100628
0.75776	-0.00188744	0.0238819	0.0449372	0.0120729
0.7578	-0.00063116	0.0256407	0.0449372	0.0140829
0.75784	-0.00075679	0.0331784	0.048706	0.016093
0.75788	0.00037386	0.0399623	0.0529774	0.018103
0.75792	0.00037386	0.0361935	0.0512186	0.0183543
0.75796	0.00037386	0.0299121	0.0454397	0.0143342
0.758	-0.00238996	0.0186055	0.0336306	0.00478645
0.75804	-0.00477689	0.00780151	0.0248367	-0.00400752
0.75808	-0.00364624	0.0113191	0.0286055	-0.00199747
0.75812	-0.00188744	0.0193593	0.0348869	0.00378142
0.75816	0.00037386	0.0238819	0.036897	0.0100628
0.7582	-0.00238996	0.0238819	0.0351382	0.0120729
0.75824	-0.00477689	0.0256407	0.0348869	0.0120729
0.75828	-0.00100805	0.027902	0.0424246	0.0140829
0.75832	-0.00037991	0.0241332	0.0436809	0.0125754
0.75836	-0.00641006	0.0198618	0.0351382	0.0100628
0.7584	-0.00603317	0.0198618	0.0328769	0.0103141
0.75844	0.00012261	0.0198618	0.0366457	0.00629399
0.75848	0.00137889	0.0178518	0.0391583	0.00227389
0.75852	-0.00063116	0.0193593	0.038907	0.00202263
0.75856	-0.00163619	0.0218719	0.0429271	0.00604273
0.7586	-0.00163619	0.0233794	0.0469472	0.00805278
0.75864	-0.00264121	0.0296608	0.0489573	0.00805278
0.75868	-0.00276684	0.0281533	0.0489573	0.00805278
0.75872	-0.00264121	0.0218719	0.0454397	0.00629399
0.75876	-0.00276684	0.0178518	0.0373995	0.00403268
0.7588	-0.00352061	0.0193593	0.0348869	0.00604273
0.75884	-0.0030181	0.0291583	0.0424246	0.0100628
0.75888	0.00037386	0.0284045	0.0416709	0.0103141
0.75892	-0.00151056	0.016093	0.0311181	0.00453519
0.75896	-0.00188744	0.0118216	0.0288568	1.258e-05
0.759	-0.00063116	0.0118216	0.0308668	1.258e-05
0.75904	-0.00075679	0.0118216	0.0328769	1.258e-05
0.75908	0.00037386	0.0118216	0.0348869	1.258e-05
0.75912	-0.00063116	0.0118216	0.0333794	1.258e-05
0.75916	-0.00075679	0.00981156	0.0308668	-0.00350501
0.7592	-0.00063116	0.0130779	0.0348869	-0.00425878
0.75924	-0.00352061	0.0216206	0.038907	0.00202263
0.75928	-0.00477689	0.0256407	0.0429271	0.00604273
0.75932	-0.00364624	0.027902	0.0449372	0.00805278
0.75936	-0.00276684	0.0241332	0.0396608	0.00629399
0.7594	-0.00163619	0.0178518	0.0328769	0.00403268
0.75944	-0.00264121	0.0176005	0.0328769	0.00604273
0.75948	-0.00188744	0.016093	0.0311181	0.00629399
0.75952	-0.00063116	0.00805276	0.0308668	0.00604273
0.75956	-0.00163619	0.0055402	0.0328769	0.00629399
0.7596	0.001002	0.0095603	0.0311181	0.00403268
0.75964	0.00250954	0.019108	0.0363945	0.00604273
0.75968	0.00037386	0.027902	0.0469472	0.0100628
0.75972	-0.00063116	0.0296608	0.0471985	0.0140829
0.75976	-0.00163619	0.0299121	0.0449372	0.0143342
0.7598	-0.00163619	0.025892	0.0449372	0.0120729
0.75984	-0.00163619	0.0218719	0.0414196	0.00855529
0.75988	-0.00075679	0.016093	0.036897	0.00403268
0.75992	-0.00063116	0.0153392	0.0333794	0.00403268
0.75996	-0.00075679	0.0233794	0.0343844	0.00780152
0.76	-0.00151056	0.0296608	0.0446859	0.0120729
0.76004	-0.00100805	0.0299121	0.0471985	0.0103141
0.76008	0.00049949	0.027902	0.0449372	0.0100628
0.76012	-0.00075679	0.0241332	0.0414196	0.0103141
0.76016	-0.00063116	0.016093	0.036897	0.00805278
0.7602	0.00012261	0.0135804	0.0351382	0.00805278
0.76024	0.00049949	0.0193593	0.0366457	0.00629399
0.76028	0.00012261	0.0218719	0.0391583	0.00780152
0.76032	0.00049949	0.0178518	0.036897	0.0103141
0.76036	-0.00163619	0.0193593	0.0406658	0.0118216
0.7604	-0.00163619	0.0256407	0.0449372	0.0143342
0.76044	-0.00075679	0.0296608	0.0449372	0.0140829
0.76048	-0.00063116	0.0299121	0.0431784	0.016093
0.76052	-0.00440001	0.0241332	0.0409171	0.0143342
0.76056	-0.00590755	0.016093	0.0373995	0.00855529
0.7606	-0.00364624	0.0135804	0.0348869	0.00403268
0.76064	-0.00188744	0.0248869	0.0406658	0.00956032
0.76068	0.00125326	0.037701	0.0449372	0.016093
0.76072	0.00049949	0.0344347	0.0414196	0.0143342
0.76076	-0.00075679	0.0241332	0.036897	0.0140829
0.7608	-0.00151056	0.0216206	0.036897	0.0143342
0.76084	-0.00100805	0.0256407	0.0406658	0.0120729
0.76088	0.00049949	0.0241332	0.0376507	0.0103141
0.76092	-0.00264121	0.0178518	0.0288568	0.00453519
0.76096	-0.00188744	0.0158417	0.0288568	0.00202263
0.761	-0.00238996	0.0176005	0.0308668	0.00403268
0.76104	-0.00389749	0.0198618	0.0328769	0.00403268
0.76108	-0.00264121	0.0178518	0.0328769	0.00403268
0.76112	-0.00188744	0.0193593	0.0366457	0.00604273
0.76116	0.00125326	0.0256407	0.0429271	0.00629399
0.7612	0.00137889	0.0241332	0.0431784	0.00604273
0.76124	-0.00063116	0.0178518	0.0356407	0.00629399
0.76128	-0.00264121	0.0138317	0.027098	0.00051509
0.76132	-0.00276684	0.0118216	0.0248367	-0.00199747
0.76136	-0.00163619	0.0153392	0.0286055	0.00202263
0.7614	-0.00075679	0.0178518	0.0328769	0.00956032
0.76144	-0.00063116	0.0158417	0.0328769	0.00880655
0.76148	-0.00163619	0.0120729	0.0311181	-0.00174621
0.76152	-0.00163619	0.0095603	0.0288568	-0.00199747
0.76156	-0.00163619	0.0135804	0.0326256	0.00202263
0.7616	-0.00264121	0.0176005	0.0351382	0.00403268
0.76164	-0.00188744	0.0198618	0.0348869	0.00604273
0.76168	-0.00063116	0.0178518	0.0351382	0.00805278
0.76172	-0.00075679	0.0138317	0.0328769	0.00453519
0.76176	-0.00063116	0.00981156	0.0311181	-0.00174621
0.7618	0.00012261	0.0150879	0.0326256	-0.00023868
0.76184	-0.00037991	0.0256407	0.038907	0.00780152
0.76188	-0.00276684	0.025892	0.0373995	0.0103141
0.76192	-0.00163619	0.0218719	0.0348869	0.00805278
0.76196	-0.00075679	0.0251382	0.0424246	0.0135804
0.762	0.00125326	0.0299121	0.0527261	0.0221231
0.76204	0.00049949	0.025892	0.0479523	0.0168468
0.76208	-0.00163619	0.0183543	0.0351382	0.00453519
0.76212	-0.00075679	0.0153392	0.0328769	0.00378142
0.76216	-0.00063116	0.0233794	0.0366457	0.0100628
0.7622	-0.00075679	0.0296608	0.0429271	0.0103141
0.76224	-0.00063116	0.0263945	0.0431784	0.00453519
0.76228	-0.00075679	0.0198618	0.0409171	0.00202263
0.76232	0.00125326	0.0198618	0.0409171	0.00403268
0.76236	0.00326331	0.0216206	0.0429271	0.00403268
0.7624	0.00338894	0.0256407	0.0431784	0.00780152
0.76244	0.00326331	0.0296608	0.0446859	0.0120729
0.76248	0.00338894	0.0299121	0.0489573	0.0120729
0.76252	0.00326331	0.025892	0.0471985	0.0103141
0.76256	0.00338894	0.0218719	0.0431784	0.00805278
0.7626	0.00326331	0.0198618	0.0429271	0.00805278
0.76264	0.00250954	0.016093	0.0396608	0.00629399
0.76268	0.00125326	0.017098	0.0366457	0.00780152
0.76272	0.00137889	0.0256407	0.0429271	0.0120729
0.76276	0.00125326	0.0351884	0.0524749	0.0196106
0.7628	0.00326331	0.0419724	0.0557412	0.0246357
0.76284	0.00439396	0.0379523	0.0471985	0.0201131
0.76288	0.00338894	0.0339322	0.0469472	0.0183543
0.76292	0.00137889	0.0354397	0.0509673	0.018103
0.76296	0.00125326	0.0399623	0.0512186	0.0238819
0.763	0.00137889	0.0399623	0.0489573	0.0281533
0.76304	0.00037386	0.0417211	0.0509673	0.0319221
0.76308	0.00125326	0.0475	0.0567462	0.0344347
0.76312	0.00326331	0.0482538	0.0557412	0.0286558
0.76316	0.00439396	0.0291583	0.0381533	0.015088
0.7632	0.00250954	0.00629397	0.0195603	-0.00325375
0.76324	0.00037386	-0.00023869	0.0127764	-0.0100377
0.76328	0.00213266	0.016093	0.0311181	0.00302766
0.76332	0.00250954	0.0359422	0.0529774	0.018103
0.76336	-0.0160834	0.0266457	0.045691	0.0148367
0.7634	-0.0376915	0.00830402	0.0278518	0.0027764
0.76344	-0.0189729	-0.00023869	0.0188065	-0.00576631
0.76348	0.00263517	0.0032789	0.0228266	-0.00425878
0.76352	-0.00163619	0.00579146	0.0248367	1.258e-05
0.76356	-0.00163619	0.00378141	0.0268467	-0.00174621
0.7636	-0.00163619	0.0055402	0.0288568	-0.00400752
0.76364	-0.00264121	0.00579146	0.027098	-0.00400752
0.76368	-0.00276684	-0.00375628	0.0213191	-0.00752511
0.76372	-0.00163619	-0.0105402	0.0150377	-0.0120477
0.76376	-0.00075679	0.00428392	0.0255905	-0.00652008
0.7638	-0.00063116	0.0216206	0.0429271	0.00378142
0.76384	-0.00352061	0.0273995	0.0469472	0.0100628
0.76388	-0.0030181	0.0319221	0.0509673	0.0158417
0.76392	-0.00339498	0.0336809	0.0549874	0.0201131
0.76396	-0.00402312	0.0394598	0.0590075	0.0221231
0.764	-0.00151056	0.0402136	0.0557412	0.0206156
0.76404	-0.00276684	0.0284045	0.0436809	0.0125754
0.76408	-0.00264121	0.0178518	0.0351382	0.00629399
0.76412	-0.00276684	0.0138317	0.0311181	0.00403268
0.76416	-0.00075679	0.00981156	0.027098	0.00051509
0.7642	-0.00063116	0.00403266	0.0230779	-0.00400752
0.76424	0.00012261	0.00880653	0.0318719	-0.00023868
0.76428	-0.00226433	0.0178518	0.0449372	0.00604273
0.76432	-0.00402312	0.0231281	0.0469472	0.0100628
0.76436	-0.00063116	0.0299121	0.0454397	0.0140829
0.7644	-0.00163619	0.0314196	0.0373995	0.00880655
0.76444	-0.00163619	0.0231281	0.0293593	-0.00174621
0.76448	-0.00352061	0.0113191	0.0286055	-0.00199747
0.76452	-0.00389749	0.0176005	0.0348869	0.00378142
0.76456	-0.00163619	0.0178518	0.0424246	0.0100628
0.7646	-0.00163619	0.0158417	0.0416709	0.00855529
0.76464	-0.00163619	0.0138317	0.0293593	0.00227389
0.76468	-0.00075679	0.0135804	0.0268467	1.258e-05
0.76472	-0.00063116	0.0158417	0.0308668	0.00378142
0.76476	-0.00163619	0.0211181	0.0348869	0.00805278
0.7648	0.00012261	0.027902	0.036897	0.00805278
0.76484	0.00049949	0.025892	0.0406658	0.00805278
0.76488	-0.00163619	0.0256407	0.0414196	0.00629399
0.76492	-0.00075679	0.025892	0.038907	0.00227389
0.76496	0.00125326	0.0238819	0.0429271	0.00202263
0.765	0.00049949	0.0273995	0.0431784	0.00403268
0.76504	-0.00075679	0.0319221	0.0429271	0.00604273
0.76508	-0.00063116	0.0281533	0.0376507	0.0027764
0.76512	0.001002	0.0238819	0.0288568	-0.00400752
0.76516	0.00439396	0.0218719	0.0308668	-0.00023868
0.7652	-0.00025428	0.016093	0.0293593	0.00403268
0.76524	-0.00477689	0.00981156	0.0268467	0.00227389
0.76528	-0.00364624	0.0095603	0.027098	1.258e-05
0.76532	-0.00364624	0.0135804	0.0286055	1.258e-05
0.76536	-0.00276684	0.0193593	0.0366457	0.00202263
0.7654	-0.00075679	0.0238819	0.0373995	0.00227389
0.76544	0.00125326	0.0183543	0.0276005	-0.00174621
0.76548	0.00238391	0.00805276	0.0228266	-0.00576631
0.76552	0.00049949	0.00905779	0.0303643	-0.00425878
0.76556	-0.00163619	0.0176005	0.036897	0.00378142
0.7656	-0.00264121	0.0216206	0.0351382	0.00805278
0.76564	-0.00188744	0.0238819	0.0328769	0.00629399
0.76568	-0.00151056	0.0218719	0.0348869	0.00403268
0.76572	-0.00364624	0.0216206	0.0406658	0.00227389
0.76576	-0.00364624	0.0218719	0.0431784	0.00202263
0.7658	-0.00364624	0.0143342	0.0373995	0.00051509
0.76584	-0.00364624	0.00579146	0.0311181	-0.00576631
0.76588	-0.00100805	0.00378141	0.0308668	-0.00601757
0.76592	-0.00138493	0.00905779	0.0366457	-0.00199747
0.76596	-0.00477689	0.0176005	0.0409171	1.258e-05
0.766	-0.00465126	0.0105653	0.0356407	-0.00727385
0.76604	-0.00025428	-0.00023869	0.0253392	-0.0160678
0.76608	0.00364019	0.0015201	0.0208166	-0.0140578
0.76612	0.00037386	0.007299	0.0228266	-0.0100377
0.76616	-0.00063116	0.0118216	0.0268467	-0.00425878
0.7662	0.001002	0.0153392	0.0308668	0.00202263
0.76624	0.00250954	0.0306658	0.0439322	0.00956032
0.76628	-0.00151056	0.0492588	0.0607663	0.0236307
0.76632	-0.00276684	0.0505151	0.0632789	0.0304146
0.76636	-0.00264121	0.0346859	0.0519724	0.0228769
0.7664	-0.00364624	0.0218719	0.0391583	0.016093
0.76644	-0.00364624	0.0178518	0.0351382	0.0125754
0.76648	-0.00276684	0.0158417	0.0311181	0.00453519
0.76652	-0.00163619	0.0138317	0.0288568	1.258e-05
0.76656	0.00012261	0.00981156	0.0288568	-0.00174621
0.7666	-0.00037991	0.0095603	0.0308668	-0.00199747
0.76664	-0.00276684	0.017098	0.0348869	0.00378142
0.76668	-0.00163619	0.0256407	0.038907	0.0118216
0.76672	-0.00264121	0.027902	0.0409171	0.0143342
0.76676	-0.00100805	0.027902	0.0391583	0.0120729
0.7668	0.00049949	0.025892	0.036897	0.0103141
0.76684	0.00012261	0.0238819	0.036897	0.00805278
0.76688	0.00049949	0.0291583	0.0424246	0.0135804
0.76692	-0.00163619	0.0304146	0.0471985	0.0165955
0.76696	-0.00163619	0.0238819	0.0431784	0.0103141
0.767	-0.00163619	0.0201131	0.0391583	0.00453519
0.76704	-0.00075679	0.0120729	0.0296105	-0.00174621
0.76708	0.00125326	0.0241332	0.0373995	0.00880655
0.76712	-0.00037991	0.0475	0.0590075	0.0241332
0.76716	-0.00100805	0.0482538	0.0575	0.0261432
0.7672	-0.00037991	0.0384548	0.047701	0.0228769
0.76724	-0.00100805	0.00629397	0.0228266	-0.00375626
0.76728	0.00137889	-0.00626884	0.0155402	-0.015314
0.76732	-0.00151056	0.037701	0.0549874	0.0201131
0.76736	-0.00276684	0.0731281	0.0886558	0.0497613
0.7674	-0.00075679	0.0693593	0.0808668	0.0472488
0.76744	0.00037386	0.0263945	0.0373995	0.0143342
0.76748	0.00037386	-0.00425879	0.0107663	-0.0120477
0.76752	0.00037386	0.00478643	0.0203141	-0.00652008
0.76756	-0.00151056	0.0211181	0.0343844	0.00378142
0.7676	-0.00276684	0.0296608	0.0446859	0.0118216
0.76764	-0.00163619	0.0299121	0.0436809	0.0143342
0.76768	-0.00264121	0.025892	0.0351382	0.00855529
0.76772	-0.00364624	0.0218719	0.0348869	0.00403268
0.76776	-0.00188744	0.0198618	0.0351382	0.00227389
0.7678	-0.00238996	0.0198618	0.0328769	1.258e-05
0.76784	-0.00666131	0.0178518	0.0328769	1.258e-05
0.76788	-0.00314373	0.0176005	0.0328769	0.00202263
0.76792	0.00049949	0.0178518	0.0311181	0.00227389
0.76796	-0.00352061	0.0193593	0.0343844	0.00378142
0.768	-0.00389749	0.0256407	0.0409171	0.0100628
0.76804	0.00012261	0.025892	0.0429271	0.0120729
0.76808	0.00137889	0.0238819	0.0449372	0.0140829
0.76812	-0.00151056	0.0238819	0.0449372	0.016093
0.76816	-0.00465126	0.0273995	0.0414196	0.0143342
0.7682	-0.00389749	0.0319221	0.0424246	0.0120729
0.76824	-0.00264121	0.0319221	0.0471985	0.0140829
0.76828	-0.00465126	0.0208668	0.035892	0.00880655
0.76832	-0.00477689	0.00579146	0.0230779	-0.00174621
0.76836	-0.00276684	0.0055402	0.0245854	-0.00400752
0.7684	-0.00075679	0.0168467	0.0363945	0.00528896
0.76844	0.00037386	0.025892	0.0449372	0.016093
0.76848	0.00037386	0.0238819	0.0431784	0.016093
0.76852	-0.00151056	0.0218719	0.0391583	0.0125754
0.76856	-0.00364624	0.0198618	0.036897	0.00629399
0.7686	-0.00553066	0.0143342	0.0316206	0.00227389
0.76864	-0.00590755	0.00579146	0.0248367	0.00202263
0.76868	-0.00188744	0.0110678	0.0303643	0.00227389
0.76872	-0.00151056	0.0233794	0.0406658	0.00554022
0.76876	-0.00276684	0.027902	0.0449372	0.0158417
0.7688	-0.00163619	0.0203643	0.0396608	0.0148367
0.76884	-0.00163619	0.0118216	0.0311181	0.00629399
0.76888	-0.00264121	0.0135804	0.0326256	0.00403268
0.76892	-0.00276684	0.0211181	0.0406658	0.00780152
0.76896	-0.00163619	0.0296608	0.0469472	0.0120729
0.769	-0.00264121	0.0299121	0.0454397	0.0120729
0.76904	-0.00276684	0.0241332	0.0391583	0.0103141
0.76908	-0.00264121	0.0198618	0.038907	0.00629399
0.76912	-0.00276684	0.0233794	0.0409171	0.00604273
0.76916	-0.00264121	0.027902	0.0446859	0.0118216
0.7692	-0.00276684	0.0314196	0.0471985	0.018103
0.76924	0.00200703	0.0339322	0.0469472	0.0183543
0.76928	0.00263517	0.0263945	0.0436809	0.0125754
0.76932	-0.00163619	0.0198618	0.0351382	0.00805278
0.76936	-0.00163619	0.0216206	0.0348869	0.00805278
0.7694	-0.00264121	0.0238819	0.038907	0.0100628
0.76944	-0.00100805	0.0238819	0.0409171	0.0140829
0.76948	0.00049949	0.0273995	0.0409171	0.0143342
0.76952	-0.00264121	0.0319221	0.0429271	0.0176005
0.76956	-0.00188744	0.0319221	0.0449372	0.0241332
0.7696	0.00037386	0.0319221	0.0449372	0.0261432
0.76964	-0.00151056	0.0281533	0.0431784	0.0208668
0.76968	-0.00276684	0.0238819	0.0391583	0.0120729
0.76972	-0.00264121	0.0218719	0.0351382	0.00855529
0.76976	-0.00188744	0.0198618	0.0311181	0.00403268
0.7698	-0.00151056	0.0178518	0.0288568	0.00227389
0.76984	-0.00364624	0.0158417	0.0308668	1.258e-05
0.76988	-0.00276684	0.0176005	0.0328769	0.00202263
0.76992	0.00012261	0.0178518	0.0348869	0.00403268
0.76996	0.00049949	0.0138317	0.0333794	0.00227389
0.77	-0.00163619	0.0153392	0.0308668	0.00202263
0.77004	-0.00264121	0.0198618	0.0348869	0.00403268
0.77008	-0.00553066	0.0216206	0.038907	0.00604273
0.77012	-0.00590755	0.0201131	0.0373995	0.00805278
0.77016	-0.00276684	0.0138317	0.0328769	0.00453519
0.7702	-0.00163619	0.00981156	0.0328769	1.258e-05
0.77024	-0.00075679	0.0130779	0.0348869	1.258e-05
0.77028	0.00037386	0.0198618	0.036897	1.258e-05
0.77032	-0.00063116	0.0233794	0.0406658	0.00202263
0.77036	-0.00075679	0.025892	0.0431784	0.00403268
0.7704	-0.00151056	0.0201131	0.0373995	0.00403268
0.77044	-0.00276684	0.0120729	0.0293593	0.00227389
0.77048	-0.00440001	0.0113191	0.0286055	1.258e-05
0.77052	-0.00314373	0.0176005	0.0311181	0.00202263
0.77056	0.00049949	0.0198618	0.0308668	0.00403268
0.7706	-0.00264121	0.0178518	0.0293593	0.00227389
0.77064	-0.00276684	0.0138317	0.0248367	1.258e-05
0.77068	-0.00163619	0.0135804	0.0248367	1.258e-05
0.77072	-0.00163619	0.0158417	0.0303643	0.00202263
0.77076	-0.00163619	0.0193593	0.0351382	0.00403268
0.7708	-0.00075679	0.0201131	0.0328769	0.00227389
0.77084	-0.00151056	0.0158417	0.0384045	0.00202263
0.77088	-0.00276684	0.0231281	0.048706	0.00403268
0.77092	-0.00163619	0.0319221	0.0529774	0.00604273
0.77096	-0.00163619	0.0281533	0.0494598	0.0100628
0.771	-0.00264121	0.0291583	0.0469472	0.0158417
0.77104	-0.00276684	0.0284045	0.0436809	0.0148367
0.77108	-0.00163619	0.0216206	0.036897	0.00629399
0.77112	-0.00264121	0.0218719	0.036897	0.00780152
0.77116	-0.00188744	0.016093	0.036897	0.00855529
0.7712	-0.00063116	0.019108	0.0406658	0.00403268
0.77124	-0.00163619	0.0296608	0.0469472	0.00604273
0.77128	0.00012261	0.0319221	0.0489573	0.0100628
0.77132	0.00049949	0.0299121	0.0454397	0.0140829
0.77136	-0.00163619	0.025892	0.0373995	0.0125754
0.7714	-0.00163619	0.0218719	0.0311181	0.00629399
0.77144	-0.00264121	0.0198618	0.0343844	0.00604273
0.77148	-0.00188744	0.0178518	0.0391583	0.00629399
0.77152	0.00037386	0.0138317	0.0351382	0.00403268
0.77156	-0.00063116	0.019108	0.0366457	0.00780152
0.7716	0.00012261	0.025892	0.0409171	0.0103141
0.77164	-0.00138493	0.0256407	0.0409171	0.0100628
0.77168	-0.00389749	0.0223744	0.0356407	0.00855529
0.77172	-0.00075679	0.0231281	0.0326256	0.00227389
0.77176	0.00037386	0.0299121	0.036897	0.00554022
0.7718	-0.00063116	0.025892	0.0316206	0.0120729
0.77184	-0.00352061	0.0218719	0.0268467	0.00855529
0.77188	-0.00113368	0.0198618	0.0288568	0.00227389
0.77192	0.00338894	0.016093	0.0288568	-0.00174621
0.77196	-0.00037991	0.00981156	0.027098	-0.00199747
0.772	-0.00364624	0.0113191	0.0303643	0.00378142
0.77204	-0.00188744	0.0193593	0.0406658	0.0135804
0.77208	0.00037386	0.0218719	0.0431784	0.0183543
0.77212	-0.00063116	0.0105653	0.0373995	0.00704776
0.77216	-0.00264121	0.0015201	0.0311181	-0.00576631
0.7722	-0.00276684	0.00177136	0.027098	-0.00601757
0.77224	-0.00264121	0.0015201	0.0268467	-0.00199747
0.77228	-0.00364624	0.0145854	0.0343844	0.00554022
0.77232	-0.00364624	0.0241332	0.0373995	0.00855529
0.77236	-0.00188744	0.0198618	0.0348869	0.00403268
0.7724	-0.00339498	0.0216206	0.038907	0.00604273
0.77244	-0.00402312	0.0256407	0.0429271	0.0100628
0.77248	0.00037386	0.0241332	0.0414196	0.00855529
0.77252	0.00037386	0.0178518	0.0333794	0.00403268
0.77256	0.00037386	0.0176005	0.0326256	0.00780152
0.7726	-0.00238996	0.0233794	0.038907	0.0140829
0.77264	-0.0030181	0.025892	0.0409171	0.016093
0.77268	-0.00151056	0.0256407	0.0429271	0.0143342
0.77272	-0.00188744	0.0203643	0.0376507	0.0067965
0.77276	0.00037386	0.00981156	0.027098	-0.00350501
0.7728	-0.00063116	0.00579146	0.0248367	-0.00978641
0.77284	-0.00352061	0.0055402	0.0248367	-0.0100377
0.77288	-0.00477689	0.0113191	0.0286055	-0.00425878
0.77292	-0.00276684	0.0176005	0.0328769	-0.00174621
0.77296	-0.00264121	0.016093	0.0293593	-0.00400752
0.773	-0.00276684	0.00981156	0.0248367	-0.00400752
0.77304	-0.00264121	0.00403266	0.0230779	-0.00752511
0.77308	-0.00465126	-0.00224874	0.0190578	-0.0138065
0.77312	-0.00477689	0.00101759	0.0223241	-0.0140578
0.77316	-0.00276684	0.0168467	0.0381533	-0.00099244
0.7732	-0.00264121	0.0404648	0.0600126	0.0196106
0.77324	-0.00276684	0.0505151	0.0657915	0.0263945
0.77328	0.00012261	0.0291583	0.0461935	0.0133292
0.77332	-0.00138493	0.00981156	0.0293593	-0.00174621
0.77336	-0.00389749	0.0130779	0.0303643	-0.00023868
0.7734	-0.00075679	0.028907	0.0461935	0.0133292
0.77344	-0.00063116	0.0417211	0.0552387	0.0241332
0.77348	-0.00075679	0.0384548	0.0494598	0.0223744
0.77352	0.00037386	0.0299121	0.0431784	0.0183543
0.77356	-0.00063116	0.027902	0.0429271	0.018103
0.7736	-0.00075679	0.0331784	0.0469472	0.0238819
0.77364	-0.00151056	0.0379523	0.0489573	0.0263945
0.77368	-0.00364624	0.0432286	0.0527261	0.027902
0.77372	-0.00364624	0.0500126	0.0569975	0.0286558
0.77376	-0.00276684	0.0459925	0.0569975	0.027902
0.7738	0.001002	0.0291583	0.0444347	0.0213694
0.77384	0.00163014	0.0153392	0.0308668	0.00629399
0.77388	-0.00264121	0.0123241	0.0255905	-0.0012437
0.77392	-0.00276684	0.00378141	0.0167965	-0.00802762
0.77396	-0.00264121	0.00177136	0.0188065	-0.00802762
0.774	-0.00188744	0.0032789	0.0245854	-0.00601757
0.77404	-0.00151056	0.0095603	0.0308668	-0.00199747
0.77408	-0.00276684	0.0153392	0.0328769	0.00554022
0.77412	-0.00163619	0.0233794	0.0384045	0.0140829
0.77416	-0.00163619	0.0331784	0.048706	0.016093
0.7742	-0.00352061	0.0399623	0.0549874	0.018103
0.77424	-0.00389749	0.0324246	0.0517211	0.0165955
0.77428	-0.00075679	0.0291583	0.0469472	0.0140829
0.77432	-0.00063116	0.0248869	0.0416709	0.00880655
0.77436	-0.00264121	0.0135804	0.0348869	0.00202263
0.7744	-0.00188744	0.0211181	0.036897	0.00780152
0.77444	0.00037386	0.027902	0.036897	0.0140829
0.77448	-0.00063116	0.0296608	0.0406658	0.018103
0.77452	-0.00264121	0.0299121	0.0449372	0.0183543
0.77456	-0.00188744	0.027902	0.0431784	0.0143342
0.7746	0.00037386	0.027902	0.0446859	0.0120729
0.77464	0.00125326	0.0296608	0.0489573	0.0158417
0.77468	0.00049949	0.0299121	0.0471985	0.0183543
0.77472	-0.00163619	0.027902	0.0431784	0.0143342
0.77476	0.00012261	0.025892	0.0391583	0.0103141
0.7748	0.00137889	0.0183543	0.0351382	0.00629399
0.77484	0.00037386	0.00981156	0.0293593	-0.0012437
0.77488	0.00037386	0.00780151	0.0268467	-0.00802762
0.77492	-0.00151056	0.0095603	0.0308668	-0.00249998
0.77496	-0.00188744	0.0153392	0.0348869	0.00403268
0.775	-0.00063116	0.0178518	0.0333794	0.00227389
0.77504	-0.00163619	0.0176005	0.0288568	0.00202263
0.77508	0.00012261	0.0216206	0.0288568	0.00403268
0.77512	0.00049949	0.0256407	0.0363945	0.00604273
0.77516	-0.00163619	0.027902	0.0449372	0.00629399
0.7752	-0.00075679	0.0241332	0.0414196	0.00227389
0.77524	-0.00063116	0.0198618	0.0406658	0.00202263
0.77528	-0.00075679	0.0233794	0.0449372	0.00227389
0.77532	0.00037386	0.025892	0.0449372	0.00554022
0.77536	-0.00151056	0.0238819	0.0431784	0.0103141
0.7754	-0.00276684	0.0256407	0.0446859	0.0100628
0.77544	-0.00075679	0.0296608	0.0471985	0.0120729
0.77548	-0.00151056	0.0299121	0.0414196	0.00855529
0.77552	-0.00188744	0.0296608	0.0406658	0.00956032
0.77556	-0.00151056	0.0243844	0.0376507	0.0108166
0.7756	-0.00276684	0.0176005	0.0326256	0.00403268
0.77564	-0.00264121	0.0251382	0.0424246	0.00780152
0.77568	-0.00276684	0.0336809	0.0489573	0.0158417
0.77572	-0.00264121	0.0304146	0.0436809	0.0183543
0.77576	-0.00364624	0.0218719	0.0351382	0.0143342
0.7758	-0.00188744	0.0233794	0.0366457	0.0120729
0.77584	-0.00063116	0.0296608	0.0429271	0.0158417
0.77588	-0.00075679	0.0319221	0.0449372	0.0201131
0.77592	0.00037386	0.0299121	0.0431784	0.0183543
0.77596	-0.00339498	0.0296608	0.0429271	0.016093
0.776	-0.00502815	0.0354397	0.0504648	0.0198618
0.77604	-0.00163619	0.0434799	0.0607663	0.0296608
0.77608	-0.00440001	0.0480025	0.0615201	0.0326759
0.77612	-0.00502815	0.0424749	0.0534799	0.0263945
0.77616	-0.00163619	0.0304146	0.0471985	0.0188568
0.7762	-0.00264121	0.0183543	0.0341332	0.0067965
0.77624	-0.00188744	0.00629397	0.0190578	-0.00350501
0.77628	0.00037386	-0.00953517	0.00951005	-0.015314
0.77632	-0.00238996	-0.011294	0.00825377	-0.0185804
0.77636	-0.00477689	0.0015201	0.0188065	-0.00827888
0.7764	-0.00276684	0.00905779	0.0263442	-0.00199747
0.77644	-0.00264121	0.0231281	0.0384045	0.00554022
0.77648	-0.00276684	0.0336809	0.0449372	0.0140829
0.77652	-0.00264121	0.0321734	0.0396608	0.0125754
0.77656	-0.00188744	0.0223744	0.0311181	0.00629399
0.7766	0.00037386	0.0158417	0.0326256	0.00604273
0.77664	-0.00238996	0.0193593	0.038907	0.00805278
0.77668	-0.00389749	0.0256407	0.0429271	0.0100628
0.77672	-0.00075679	0.0203643	0.035892	0.0067965
0.77676	0.00037386	0.00629397	0.0213191	-0.00174621
0.7768	-0.00063116	-0.00023869	0.0205653	-0.00400752
0.77684	-0.00264121	0.0032789	0.0303643	-0.00199747
0.77688	-0.00364624	0.0130779	0.036897	0.00202263
0.77692	-0.00100805	0.0178518	0.0333794	0.00051509
0.77696	0.00137889	0.0138317	0.0288568	-0.00199747
0.777	0.00037386	0.0118216	0.0288568	1.258e-05
0.77704	-0.00151056	0.00805276	0.0253392	-0.00350501
0.77708	-0.00364624	0.00177136	0.017299	-0.00978641
0.77712	-0.00276684	-0.00023869	0.0165452	-0.0120477
0.77716	-0.00163619	0.00503769	0.0228266	-0.0100377
0.7772	-0.00264121	0.00805276	0.0248367	-0.00802762
0.77724	-0.00276684	0.007299	0.0248367	-0.00978641
0.77728	0.00012261	0.00981156	0.0268467	-0.0120477
0.77732	0.00049949	0.0113191	0.0343844	-0.00451003
0.77736	-0.00075679	0.0120729	0.0391583	0.00227389
0.7774	-0.00063116	0.0168467	0.0424246	0.00378142
0.77744	-0.00264121	0.0351884	0.0544849	0.0135804
0.77748	-0.00276684	0.0419724	0.0610176	0.0221231
0.77752	-0.00075679	0.0361935	0.0557412	0.0188568
0.77756	-0.00151056	0.0243844	0.0399121	0.00855529
0.7776	-0.00364624	0.0138317	0.0288568	0.00227389
0.77764	-0.00364624	0.019108	0.0343844	0.00202263
0.77768	-0.00188744	0.025892	0.0429271	0.00403268
0.77772	-0.00063116	0.0273995	0.048706	0.00403268
0.77776	-0.00352061	0.0243844	0.045691	0.00227389
0.7778	-0.00565629	0.0211181	0.0424246	0.00378142
0.77784	-0.0030181	0.0296608	0.0509673	0.00805278
0.77788	0.00125326	0.0319221	0.0529774	0.00805278
0.77792	-0.00037991	0.0299121	0.0494598	0.00805278
0.77796	-0.00276684	0.0241332	0.0414196	0.00629399
0.778	0.00012261	0.0178518	0.0351382	0.00403268
0.77804	0.00049949	0.0211181	0.0366457	0.00780152
0.77808	-0.00075679	0.027902	0.0429271	0.0140829
0.77812	0.00213266	0.027902	0.0431784	0.016093
0.77816	0.00062512	0.027902	0.0409171	0.016093
0.7782	-0.00364624	0.025892	0.0409171	0.018103
0.77824	-0.00276684	0.0238819	0.0391583	0.0165955
0.77828	0.00012261	0.0273995	0.0406658	0.0140829
0.77832	-0.00037991	0.0319221	0.0449372	0.018103
0.77836	-0.00276684	0.0299121	0.0449372	0.0201131
0.7784	-0.00163619	0.0241332	0.0414196	0.0148367
0.77844	0.00012261	0.0216206	0.036897	0.00805278
0.77848	-0.00037991	0.0201131	0.0351382	0.00629399
0.77852	-0.00276684	0.0176005	0.0366457	0.00403268
0.77856	-0.00163619	0.0216206	0.0429271	0.00604273
0.7786	-0.00163619	0.0256407	0.0431784	0.00805278
0.77864	-0.00163619	0.027902	0.0409171	0.00805278
0.77868	0.001002	0.025892	0.0391583	0.00629399
0.77872	0.00062512	0.0218719	0.0333794	0.00604273
0.77876	-0.00276684	0.0216206	0.0343844	0.00629399
0.7788	-0.00264121	0.0218719	0.0391583	0.00604273
0.77884	-0.00188744	0.0233794	0.036897	0.0118216
0.77888	-0.00063116	0.027902	0.0424246	0.0143342
0.77892	-0.00075679	0.0241332	0.0416709	0.00855529
0.77896	0.00125326	0.0178518	0.0328769	0.00403268
0.779	-0.00226433	0.0138317	0.0311181	0.00403268
0.77904	-0.00402312	0.0135804	0.0288568	0.00227389
0.77908	-0.00151056	0.0176005	0.0288568	0.00378142
0.77912	-0.00276684	0.0216206	0.0288568	0.00805278
0.77916	-0.00163619	0.0238819	0.0288568	0.00805278
0.7792	-0.00264121	0.0201131	0.0288568	0.00629399
0.77924	-0.00465126	0.0103141	0.027098	0.00051509
0.77928	-0.00389749	0.007299	0.0303643	-0.00023868
0.77932	-0.00264121	0.0153392	0.036897	0.00403268
0.77936	-0.00276684	0.0233794	0.0406658	0.00604273
0.7794	-0.00264121	0.027902	0.0449372	0.00805278
0.77944	-0.00188744	0.0203643	0.0376507	0.00629399
0.77948	-0.00151056	0.00805276	0.0235804	0.00227389
0.77952	-0.00100805	0.007299	0.0188065	1.258e-05
0.77956	0.00137889	0.00805276	0.0228266	-0.00174621
0.7796	-0.00063116	0.00378141	0.0248367	-0.00400752
0.77964	-0.00352061	0.007299	0.0286055	-0.00023868
0.77968	-0.00025428	0.017098	0.0384045	0.00780152
0.77972	0.00263517	0.0238819	0.0431784	0.0103141
0.77976	0.00012261	0.0201131	0.0391583	0.00453519
0.7798	0.00049949	0.0158417	0.0351382	-0.00174621
0.77984	-0.00163619	0.0176005	0.0348869	0.00353017
0.77988	-0.00163619	0.0233794	0.038907	0.0120729
0.77992	0.001002	0.027902	0.0429271	0.0103141
0.77996	0.00250954	0.027902	0.0469472	0.0100628
0.78	0.00037386	0.027902	0.0489573	0.0120729
0.78004	-0.00151056	0.025892	0.0471985	0.0103141
0.78008	-0.00465126	0.0256407	0.0449372	0.0100628
0.78012	-0.00477689	0.0314196	0.048706	0.0176005
0.78016	-0.00276684	0.0304146	0.045691	0.015088
0.7802	0.00012261	0.0218719	0.038907	0.00227389
0.78024	0.00137889	0.0198618	0.0391583	0.00202263
0.78028	-0.00063116	0.0216206	0.038907	0.00227389
0.78032	-0.00163619	0.0238819	0.0409171	1.258e-05
0.78036	-0.00163619	0.0218719	0.0409171	0.00202263
0.7804	-0.00163619	0.016093	0.0373995	0.00403268
0.78044	-0.00163619	0.0135804	0.0328769	0.00604273
0.78048	0.001002	0.0193593	0.0348869	0.0118216
0.78052	0.00163014	0.0238819	0.038907	0.0125754
0.78056	-0.00163619	0.0218719	0.0373995	0.0100628
0.7806	0.00012261	0.0198618	0.0328769	0.0120729
0.78064	0.00049949	0.0233794	0.0384045	0.0140829
0.78068	-0.00163619	0.0314196	0.048706	0.016093
0.78072	-0.00075679	0.0321734	0.0494598	0.0143342
0.78076	-0.00151056	0.025892	0.0414196	0.00855529
0.7808	-0.00276684	0.0238819	0.036897	0.00604273
0.78084	-0.00075679	0.0238819	0.038907	0.00629399
0.78088	-0.00063116	0.0163442	0.0373995	0.00403268
0.78092	0.00012261	0.0095603	0.0328769	0.00403268
0.78096	0.00238391	0.0118216	0.0348869	0.00227389
0.781	-0.00037991	0.0153392	0.0351382	0.00755027
0.78104	-3.02e-06	0.0216206	0.0366457	0.0198618
0.78108	0.00250954	0.0238819	0.0409171	0.0223744
0.78112	0.00037386	0.0238819	0.0409171	0.0183543
0.78116	-0.00151056	0.0256407	0.0429271	0.016093
0.7812	-0.00364624	0.025892	0.0449372	0.018103
0.78124	-0.00188744	0.0201131	0.0396608	0.0165955
0.78128	-0.00063116	0.0138317	0.0328769	0.0103141
0.78132	-0.00075679	0.0118216	0.0328769	0.00629399
0.78136	-0.00151056	0.0153392	0.0348869	0.00227389
0.7814	-0.00276684	0.016093	0.0316206	-0.00174621
0.78144	-0.00163619	0.0118216	0.0286055	-0.00400752
0.78148	-0.00163619	0.0153392	0.0366457	-0.00199747
0.78152	-0.00163619	0.0251382	0.0429271	0.00202263
0.78156	-0.00352061	0.0281533	0.0414196	0.00227389
0.7816	-0.00389749	0.0218719	0.0333794	1.258e-05
0.78164	-0.00264121	0.0198618	0.0308668	1.258e-05
0.78168	-0.00276684	0.0216206	0.0366457	0.00554022
0.78172	-0.00352061	0.0256407	0.0409171	0.0103141
0.78176	-0.00389749	0.0241332	0.0409171	0.00805278
0.7818	-0.00352061	0.0198618	0.0409171	0.00629399
0.78184	-0.00389749	0.00880653	0.0409171	0.00403268
0.78188	-0.00352061	0.00830402	0.0429271	0.00403268
0.78192	-0.00477689	0.0238819	0.0469472	0.00604273
0.78196	-0.00465126	0.0218719	0.0489573	0.00805278
0.782	-0.00389749	0.0233794	0.0454397	0.00805278
0.78204	-0.00163619	0.027902	0.0356407	0.00629399
0.78208	-0.00264121	0.0186055	0.027098	0.00403268
0.78212	-0.00276684	0.0095603	0.0286055	0.00227389
0.78216	-0.00075679	0.019108	0.0421734	0.00554022
0.7822	0.00125326	0.025892	0.0529774	0.0120729
0.78224	0.00049949	0.0273995	0.0494598	0.0140829
0.78228	-0.00075679	0.019108	0.0323744	0.00880655
0.78232	-0.00063116	0.0110678	0.0223241	0.00202263
0.78236	-0.00163619	0.0251382	0.0343844	0.00780152
0.7824	-0.00163619	0.0319221	0.0446859	0.0120729
0.78244	-0.00075679	0.0319221	0.0489573	0.0120729
0.78248	-0.00238996	0.0299121	0.0489573	0.0120729
0.78252	-0.00389749	0.025892	0.0454397	0.0120729
0.78256	-0.00075679	0.0238819	0.0391583	0.0120729
0.7826	-0.00063116	0.0201131	0.0333794	0.0103141
0.78264	-0.00163619	0.0176005	0.0288568	0.00805278
0.78268	-0.00163619	0.0216206	0.0343844	0.00805278
0.78272	-0.00075679	0.0238819	0.0301131	0.0100628
0.78276	0.00037386	0.0256407	0.0296105	0.0140829
0.7828	0.00037386	0.0314196	0.048706	0.018103
0.78284	-0.00151056	0.0359422	0.0529774	0.0238819
0.78288	-0.00364624	0.0359422	0.0529774	0.0263945
0.78292	-0.00276684	0.037701	0.0549874	0.0261432
0.78296	-0.00352061	0.0361935	0.0534799	0.0263945
0.783	-0.00477689	0.0319221	0.0489573	0.0241332
0.78304	-0.00276684	0.0371985	0.0527261	0.0261432
0.78308	0.00012261	0.0492588	0.0625251	0.0336809
0.78312	0.00049949	0.0394598	0.056495	0.0294096
0.78316	-0.00075679	0.016093	0.0356407	0.0108166
0.7832	0.00037386	0.00076633	0.0180528	-0.00325375
0.78324	-0.00238996	-0.0105402	0.00674623	-0.0138065
0.78328	-0.00389749	0.00076633	0.016294	-0.0105402
0.78332	-0.00075679	0.0263945	0.0396608	0.00880655
0.78336	-0.00063116	0.0402136	0.0534799	0.0223744
0.7834	-0.00264121	0.0284045	0.0399121	0.0165955
0.78344	-0.00276684	0.0123241	0.0253392	0.00478645
0.78348	-0.00075679	0.00177136	0.0208166	-0.00400752
0.78352	-0.00151056	0.0015201	0.0208166	-0.00400752
0.78356	-0.00553066	0.007299	0.0245854	-0.00199747
0.7836	-0.00502815	0.00981156	0.0288568	-0.00174621
0.78364	-0.00264121	0.00403266	0.0253392	-0.00576631
0.78368	-0.00465126	-0.00576633	0.0155402	-0.00978641
0.78372	-0.00389749	-0.00878141	0.0125251	-0.0138065
0.78376	-0.00163619	-0.00425879	0.0150377	-0.0178266
0.7838	-0.00163619	0.00654523	0.0255905	-0.00727385
0.78384	-0.00163619	0.0216206	0.0429271	0.00805278
0.78388	-0.00264121	0.0364447	0.0542337	0.0191081
0.78392	-0.00364624	0.0537814	0.0632789	0.0341834
0.78396	-0.00276684	0.0522739	0.0557412	0.0326759
0.784	-0.00075679	0.038706	0.0471985	0.0208668
0.78404	0.00037386	0.027902	0.0449372	0.0140829
0.78408	-0.00151056	0.0241332	0.0414196	0.0143342
0.78412	-0.00276684	0.0198618	0.0333794	0.0103141
0.78416	-0.00264121	0.0198618	0.0308668	0.00453519
0.7842	-0.00188744	0.0178518	0.0311181	1.258e-05
0.78424	-0.00063116	0.0176005	0.0308668	0.00202263
0.78428	0.00012261	0.0216206	0.0311181	0.00227389
0.78432	0.00137889	0.0218719	0.0288568	0.00202263
0.78436	-0.00063116	0.0198618	0.0308668	0.00227389
0.7844	-0.00163619	0.0198618	0.0348869	0.00378142
0.78444	-0.00264121	0.0271482	0.036897	0.00805278
0.78448	-0.00276684	0.0284045	0.036897	0.0100628
0.78452	-0.00075679	0.0198618	0.0351382	0.00855529
0.78456	0.00213266	0.0178518	0.0311181	0.00051509
0.7846	0.00062512	0.0176005	0.0308668	-0.00199747
0.78464	-0.00364624	0.0178518	0.0328769	-0.00174621
0.78468	-0.00364624	0.0176005	0.0311181	-0.00576631
0.78472	-0.00188744	0.0233794	0.0308668	-0.00425878
0.78476	-0.00151056	0.027902	0.0366457	0.00202263
0.7848	-0.00188744	0.025892	0.0409171	0.00604273
0.78484	-0.00151056	0.0238819	0.0409171	0.00805278
0.78488	-0.00276684	0.0273995	0.0429271	0.0100628
0.78492	-0.00075679	0.0281533	0.0414196	0.0103141
0.78496	-0.00238996	0.0238819	0.038907	0.0100628
0.785	-0.00389749	0.0238819	0.0429271	0.0103141
0.78504	-0.00163619	0.0218719	0.0431784	0.00629399
0.78508	-0.00163619	0.0233794	0.0429271	0.00780152
0.78512	-0.00264121	0.0241332	0.0396608	0.0103141
0.78516	-0.00276684	0.0178518	0.0311181	0.00629399
0.7852	-0.00075679	0.0176005	0.0308668	0.00403268
0.78524	-0.00063116	0.0216206	0.0328769	0.00403268
0.78528	-0.00163619	0.0256407	0.0366457	0.00780152
0.78532	-0.00440001	0.025892	0.0373995	0.00855529
0.78536	-0.00502815	0.0183543	0.0311181	0.00051509
0.7854	-0.00264121	0.00981156	0.027098	-0.00576631
0.78544	-3.02e-06	0.0130779	0.0303643	-0.00425878
0.78548	0.00062512	0.0178518	0.0351382	1.258e-05
0.78552	-0.00276684	0.0158417	0.0348869	0.00202263
0.78556	-0.00163619	0.0138317	0.0351382	0.00051509
0.7856	-0.00075679	0.00981156	0.0311181	-0.00400752
0.78564	-0.00063116	0.00780151	0.0288568	-0.00199747
0.78568	-0.00163619	0.0095603	0.0253392	0.00202263
0.78572	-0.00264121	0.0118216	0.0245854	0.00604273
0.78576	-0.00276684	0.0153392	0.0308668	0.00629399
0.7858	0.00012261	0.0178518	0.0328769	0.00403268
0.78584	0.00049949	0.0158417	0.0311181	0.00227389
0.78588	-0.00264121	0.0176005	0.0308668	0.00202263
0.78592	-0.00276684	0.0178518	0.0311181	0.00227389
0.78596	-0.00163619	0.0120729	0.027098	0.00202263
0.786	-0.00163619	0.00780151	0.0230779	0.00051509
0.78604	-0.00264121	0.00403266	0.0208166	-0.00752511
0.78608	-0.00553066	0.0015201	0.0208166	-0.0120477
0.78612	-0.00402312	1.256e-05	0.0228266	-0.0100377
0.78616	-0.00151056	-0.0025	0.0213191	-0.00978641
0.7862	-0.00276684	0.00880653	0.0278518	-0.00451003
0.78624	-0.00163619	0.0344347	0.0537312	0.015088
0.78628	-0.00075679	0.0555402	0.0728266	0.0319221
0.78632	0.00125326	0.0545352	0.0698116	0.0326759
0.78636	0.00137889	0.0404648	0.0575	0.0246357
0.7864	-0.00063116	0.0299121	0.0512186	0.0148367
0.78644	-0.00352061	0.027902	0.0489573	0.0100628
0.78648	-0.0030181	0.0203643	0.0399121	0.00478645
0.78652	-0.00063116	0.0118216	0.0288568	-0.00199747
0.78656	0.00012261	0.0135804	0.0308668	1.258e-05
0.7866	0.00137889	0.0138317	0.0311181	1.258e-05
0.78664	0.00037386	0.0118216	0.0288568	1.258e-05
0.78668	0.00037386	-0.00476131	0.016294	-0.00903265
0.78672	0.00125326	-0.00802764	0.0135301	-0.0107914
0.78676	0.00049949	0.0444849	0.0582538	0.0201131
0.7868	-0.00264121	0.0932286	0.104234	0.055289
0.78684	-0.00553066	0.0841834	0.0974498	0.0575503
0.78688	-0.00314373	0.028907	0.047701	0.0206156
0.78692	0.00049949	0.00629397	0.026093	-0.00978641
0.78696	-0.00163619	0.0256407	0.0406658	0.0027764
0.787	-0.00163619	0.0186055	0.035892	0.00755027
0.78704	-0.00264121	0.0095603	0.0248367	-0.00601757
0.78708	-0.00465126	0.0153392	0.0286055	-0.00199747
0.78712	-0.0030181	0.0306658	0.0421734	0.0110679
0.78716	-0.00151056	0.0402136	0.0529774	0.0206156
0.7872	-0.00364624	0.0339322	0.0512186	0.0125754
0.78724	-0.00276684	0.0299121	0.0471985	0.0100628
0.78728	-0.00163619	0.0296608	0.0469472	0.0158417
0.78732	-0.00163619	0.0319221	0.0509673	0.0221231
0.78736	-0.00163619	0.0336809	0.0529774	0.0223744
0.7874	-0.00163619	0.0266457	0.0439322	0.0110679
0.78744	-0.00264121	0.0158417	0.0328769	0.00202263
0.78748	-0.00364624	0.00654523	0.0255905	-0.0012437
0.78752	-0.00276684	0.00302764	0.0223241	-0.00425878
0.78756	-0.00264121	0.019108	0.0343844	0.00554022
0.7876	-0.00188744	0.0351884	0.0446859	0.0176005
0.78764	-0.00063116	0.0273995	0.0363945	0.0133292
0.78768	-0.00163619	0.00579146	0.0190578	-0.00350501
0.78772	0.00012261	0.00905779	0.0223241	-0.00425878
0.78776	0.00049949	0.0193593	0.0326256	0.00202263
0.7878	-0.00163619	0.0238819	0.0351382	0.00604273
0.78784	-0.00075679	0.0218719	0.0328769	0.00629399
0.78788	0.00213266	0.016093	0.0311181	0.00403268
0.78792	0.00062512	0.0153392	0.0326256	0.00604273
0.78796	-0.00364624	0.0216206	0.0296105	0.00629399
0.788	-0.00364624	0.0256407	0.0318719	0.00403268
0.78804	-0.00364624	0.027902	0.0449372	0.00604273
0.78808	-0.00100805	0.0314196	0.0469472	0.0135804
0.78812	-0.00138493	0.0339322	0.0454397	0.0183543
0.78816	-0.00477689	0.0299121	0.0409171	0.018103
0.7882	-0.00188744	0.025892	0.0391583	0.0165955
0.78824	0.00301205	0.0218719	0.036897	0.0120729
0.78828	0.00087637	0.0178518	0.0316206	0.0103141
0.78832	-0.00201307	0.0138317	0.0268467	0.00453519
0.78836	0.00049949	0.0118216	0.027098	1.258e-05
0.7884	-0.00163619	0.0153392	0.0268467	0.00378142
0.78844	-0.00163619	0.0233794	0.0343844	0.0118216
0.78848	-0.00163619	0.0241332	0.0409171	0.0143342
0.78852	-0.00352061	0.0178518	0.0391583	0.0103141
0.78856	-0.00389749	0.0158417	0.0351382	0.00805278
0.7886	-0.00264121	0.0138317	0.0328769	0.00629399
0.78864	-0.00276684	0.0153392	0.0366457	0.00403268
0.78868	0.00012261	0.0233794	0.0446859	0.0115704
0.78872	-0.00037991	0.027902	0.0454397	0.0183543
0.78876	-0.00188744	0.027902	0.0391583	0.0125754
0.7888	0.00125326	0.0241332	0.036897	0.00629399
0.78884	0.00049949	0.0143342	0.0351382	0.00227389
0.78888	-0.00163619	0.0150879	0.0384045	0.00554022
0.78892	-0.00163619	0.0273995	0.048706	0.0158417
0.78896	-0.00075679	0.0319221	0.0549874	0.0221231
0.789	-0.00063116	0.0319221	0.0590075	0.0206156
0.78904	-0.00264121	0.0336809	0.0592588	0.018103
0.78908	-0.00188744	0.0339322	0.0569975	0.0221231
0.78912	-0.00063116	0.0281533	0.0479523	0.0168468
0.78916	-0.00540503	0.0145854	0.038907	0.0100628
0.7892	-0.0070382	0.0128266	0.0429271	0.0120729
0.78924	-0.00100805	0.0238819	0.0431784	0.0120729
0.78928	0.00049949	0.0238819	0.0429271	0.0140829
0.78932	-0.00163619	0.0238819	0.0431784	0.0143342
0.78936	-0.00264121	0.0201131	0.0391583	0.00855529
0.7894	-0.00641006	0.0158417	0.036897	0.00403268
0.78944	-0.0070382	0.0231281	0.0406658	0.00780152
0.78948	-0.00364624	0.0299121	0.0449372	0.0120729
0.78952	-0.00276684	0.025892	0.0431784	0.0120729
0.78956	-0.00075679	0.0218719	0.0391583	0.0103141
0.7896	-0.00063116	0.0251382	0.0406658	0.0135804
0.78964	-0.00075679	0.0336809	0.0469472	0.0201131
0.78968	-0.00063116	0.0304146	0.0436809	0.0148367
0.78972	-0.00075679	0.0201131	0.0296105	0.00805278
0.78976	-0.00063116	0.0176005	0.0301131	0.00805278
0.7898	-0.00264121	0.0178518	0.0356407	0.00629399
0.78984	-0.00276684	0.0138317	0.027098	0.00403268
0.78988	-0.00163619	0.0118216	0.0230779	0.00227389
0.78992	-0.00163619	0.0153392	0.0283543	0.00202263
0.78996	-0.00163619	0.0216206	0.0351382	0.00403268
0.79	-0.00264121	0.0201131	0.0348869	0.00227389
0.79004	-0.00100805	0.0138317	0.036897	0.00202263
0.79008	0.00049949	0.0135804	0.0351382	0.00403268
0.79012	-0.00163619	0.0158417	0.0328769	0.00227389
0.79016	-0.00264121	0.0138317	0.0328769	1.258e-05
0.7902	-0.00188744	0.0118216	0.0311181	1.258e-05
0.79024	0.00125326	0.0153392	0.0308668	1.258e-05
0.79028	0.00049949	0.0216206	0.0366457	0.00554022
0.79032	-0.00163619	0.0256407	0.0409171	0.0120729
0.79036	-0.00163619	0.027902	0.0409171	0.0120729
0.7904	0.001002	0.025892	0.0409171	0.00855529
0.79044	0.00163014	0.0201131	0.0356407	0.00051509
0.79048	-0.00264121	0.0120729	0.027098	-0.00199747
0.79052	-0.00100805	0.00780151	0.0230779	-0.00174621
0.79056	0.00238391	0.0113191	0.0228266	-0.00400752
0.7906	0.00049949	0.0193593	0.0268467	-0.00023868
0.79064	-0.00352061	0.0183543	0.0288568	0.00227389
0.79068	-0.0030181	0.0135804	0.0288568	1.258e-05
0.79072	-0.00151056	0.0138317	0.0288568	1.258e-05
0.79076	-0.00276684	0.0153392	0.0326256	0.00202263
0.7908	-0.00163619	0.0198618	0.038907	0.00403268
0.79084	-0.00163619	0.0251382	0.0429271	0.00604273
0.79088	-0.00264121	0.0336809	0.0504648	0.0100628
0.79092	-0.00276684	0.0339322	0.0534799	0.0120729
0.79096	-0.00075679	0.0263945	0.0436809	0.00855529
0.791	-0.00063116	0.0123241	0.0296105	0.00051509
0.79104	-0.00075679	0.0055402	0.0228266	-0.00400752
0.79108	-0.00063116	0.0150879	0.0341332	0.00353017
0.79112	-0.00264121	0.0256407	0.0469472	0.0140829
0.79116	-0.00276684	0.0241332	0.0471985	0.0143342
0.7912	0.00012261	0.016093	0.0376507	0.00855529
0.79124	0.00049949	0.00981156	0.0288568	0.00403268
0.79128	-0.00163619	0.0150879	0.0363945	0.00780152
0.79132	-0.00075679	0.0256407	0.0469472	0.0158417
0.79136	-0.00063116	0.025892	0.0454397	0.0148367
0.7914	-0.00163619	0.0238819	0.0429271	0.0100628
0.79144	-0.00264121	0.0256407	0.048706	0.0140829
0.79148	-0.00188744	0.027902	0.0512186	0.0143342
0.79152	-0.00063116	0.025892	0.0436809	0.0103141
0.79156	-0.00075679	0.0256407	0.038907	0.00805278
0.7916	-0.00063116	0.027902	0.0409171	0.00805278
0.79164	-0.00163619	0.025892	0.0391583	0.00805278
0.79168	-0.00163619	0.0218719	0.036897	0.00805278
0.79172	-0.00440001	0.0178518	0.0351382	0.00805278
0.79176	-0.00402312	0.0158417	0.0328769	0.00629399
0.7918	-0.00063116	0.0176005	0.0348869	0.00604273
0.79184	-0.00264121	0.016093	0.0351382	0.00805278
0.79188	-0.00276684	0.0118216	0.0311181	0.00629399
0.79192	-0.00163619	0.00981156	0.027098	0.00051509
0.79196	-0.00163619	0.00780151	0.0248367	-0.00400752
0.792	-0.00163619	0.0113191	0.0286055	-0.00199747
0.79204	-0.00163619	0.0158417	0.0328769	-0.00174621
0.79208	-0.00163619	0.0231281	0.0384045	0.00353017
0.79212	-0.00163619	0.0281533	0.0414196	0.00855529
0.79216	-0.00163619	0.0201131	0.0316206	0.00051509
0.7922	0.00012261	0.0158417	0.0286055	-0.00199747
0.79224	-0.00226433	0.0176005	0.0348869	0.00378142
0.79228	-0.00402312	0.0198618	0.0424246	0.00629399
0.79232	0.00125326	0.0233794	0.0471985	0.00780152
0.79236	0.00049949	0.0241332	0.0449372	0.0103141
0.7924	-0.00264121	0.0216206	0.0431784	0.00805278
0.79244	-0.00276684	0.0238819	0.0391583	0.00629399
0.79248	-0.00163619	0.0201131	0.0316206	0.00227389
0.79252	-0.00163619	0.0138317	0.0248367	-0.00174621
0.79256	-0.00075679	0.0135804	0.0286055	-0.00400752
0.7926	-0.00063116	0.0231281	0.0384045	0.00353017
0.79264	-0.00264121	0.0319221	0.0449372	0.0140829
0.79268	0.00087637	0.0336809	0.0431784	0.016093
0.79272	0.00364019	0.0304146	0.0391583	0.0108166
0.79276	0.00213266	0.0163442	0.0316206	0.00227389
0.7928	0.00338894	0.00403266	0.0248367	-0.0052638
0.79284	0.00137889	-0.00224874	0.0268467	-0.0100377
0.79288	0.00125326	-0.0007412	0.0308668	-0.00802762
0.79292	-0.00037991	0.0055402	0.0328769	-0.00425878
0.79296	-0.00276684	0.0095603	0.0348869	0.00202263
0.793	-0.00540503	0.0118216	0.0351382	0.00403268
0.79304	-0.00339498	0.00805276	0.0293593	-0.0012437
0.79308	0.00163014	0.00378141	0.0230779	-0.00802762
0.79312	-0.00163619	0.00378141	0.0208166	-0.0115452
0.79316	-0.00163619	0.0183543	0.0356407	-0.00325375
0.7932	-0.00163619	0.0449874	0.0622739	0.0213694
0.79324	-0.00075679	0.0578015	0.0750879	0.0341834
0.79328	-0.00063116	0.0545352	0.0718216	0.0309171
0.79332	-0.00264121	0.025892	0.0451884	0.0115704
0.79336	-0.00276684	0.0032789	0.0245854	-0.00199747
0.7934	-0.00163619	0.0150879	0.0363945	0.00202263
0.79344	-0.00264121	0.0329271	0.048706	0.0115704
0.79348	-0.00276684	0.0419724	0.0529774	0.0221231
0.79352	-0.00440001	0.0379523	0.0494598	0.0223744
0.79356	-0.00502815	0.0339322	0.0469472	0.0221231
0.7936	-0.00440001	0.0371985	0.0509673	0.0241332
0.79364	-0.00502815	0.0419724	0.0529774	0.0241332
0.79368	-0.00264121	0.0399623	0.0549874	0.0223744
0.79372	-0.00465126	0.0434799	0.0569975	0.0256407
0.79376	-0.00666131	0.0442337	0.0552387	0.0286558
0.7938	-0.00502815	0.0344347	0.0512186	0.0241332
0.79384	-0.00163619	0.0241332	0.0436809	0.0206156
0.79388	-0.00075679	0.016093	0.0316206	0.016093
0.79392	-0.00063116	0.00252513	0.0213191	0.00528896
0.79396	-0.00163619	-0.0065201	0.0167965	-0.00802762
0.794	-0.00075679	-0.0007412	0.0243342	-0.00425878
0.79404	-0.00063116	0.0055402	0.0328769	1.258e-05
0.79408	-0.00075679	0.0113191	0.0328769	0.00202263
0.79412	0.00037386	0.0193593	0.0404146	0.00604273
0.79416	-0.00063116	0.0273995	0.0509673	0.0100628
0.7942	-0.00075679	0.0336809	0.0529774	0.0158417
0.79424	-0.00063116	0.0304146	0.0512186	0.0183543
0.79428	-0.00352061	0.0256407	0.0454397	0.016093
0.79432	-0.00201307	0.025892	0.0409171	0.0143342
0.79436	0.00137889	0.0238819	0.0409171	0.0103141
0.7944	-0.00238996	0.0183543	0.0356407	0.00805278
0.79444	-0.0030181	0.0153392	0.0253392	0.0027764
0.79448	0.00213266	0.0216206	0.0318719	0.00353017
0.79452	0.00163014	0.0238819	0.0414196	0.0140829
0.79456	-0.00163619	0.0273995	0.0406658	0.016093
0.7946	-0.00163619	0.0299121	0.0449372	0.016093
0.79464	-0.00264121	0.0314196	0.048706	0.0198618
0.79468	-0.00188744	0.0359422	0.047701	0.0241332
0.79472	-0.00063116	0.0339322	0.0409171	0.0188568
0.79476	-0.00352061	0.0281533	0.0373995	0.0103141
0.7948	-0.00666131	0.0201131	0.0311181	0.00629399
0.79484	-0.00402312	0.0158417	0.0288568	0.00403268
0.79488	-0.00063116	0.0158417	0.027098	0.00604273
0.79492	-0.00163619	0.0193593	0.0303643	0.00805278
0.79496	-0.00440001	0.0218719	0.0351382	0.00629399
0.795	-0.00590755	0.0306658	0.0311181	0.00051509
0.79504	-0.00276684	0.0291583	0.027098	-0.00400752
0.79508	-0.00163619	0.0135804	0.0286055	-0.00400752
0.79512	-0.00163619	0.0193593	0.0366457	-0.00023868
0.79516	-0.00264121	0.0238819	0.0409171	0.00403268
0.7952	-0.00364624	0.0218719	0.0391583	0.00403268
0.79524	-0.00276684	0.016093	0.0351382	0.00403268
0.79528	-0.00163619	0.017098	0.0384045	0.00403268
0.79532	-0.00352061	0.0256407	0.0449372	0.00780152
0.79536	-0.00754071	0.0296608	0.0449372	0.0158417
0.7954	-0.00603317	0.0354397	0.0504648	0.0165955
0.79544	-0.00075679	0.0324246	0.0497111	0.00855529
0.79548	0.00037386	0.0256407	0.0446859	0.00780152
0.79552	0.00037386	0.0296608	0.0471985	0.0120729
0.79556	0.00037386	0.0281533	0.0449372	0.00855529
0.7956	0.00037386	0.0201131	0.0414196	0.00051509
0.79564	-0.00063116	0.0176005	0.036897	-0.00199747
0.79568	-0.00264121	0.0233794	0.0424246	0.00554022
0.79572	-0.00188744	0.0296608	0.0489573	0.0140829
0.79576	-0.00063116	0.0299121	0.0471985	0.018103
0.7958	-0.00163619	0.027902	0.0449372	0.0165955
0.79584	0.00012261	0.025892	0.0414196	0.0120729
0.79588	0.00238391	0.0238819	0.036897	0.0120729
0.79592	-0.00037991	0.0291583	0.0406658	0.0140829
0.79596	-0.00364624	0.0359422	0.0449372	0.018103
0.796	-0.00276684	0.0359422	0.0449372	0.0221231
0.79604	-0.00163619	0.0359422	0.0469472	0.0241332
0.79608	-0.00163619	0.0394598	0.0527261	0.027902
0.79612	-0.00163619	0.0475	0.0590075	0.0321734
0.79616	-0.00264121	0.0482538	0.0592588	0.0286558
0.7962	-0.00276684	0.0329271	0.0479523	0.0168468
0.79624	-0.00075679	0.00880653	0.0278518	-0.00099244
0.79628	-0.00063116	-0.00802764	0.0115201	-0.0155653
0.79632	-0.00264121	-0.0105402	0.00850503	-0.0180779
0.79636	-0.00276684	-0.00476131	0.0147864	-0.0140578
0.7964	-0.00352061	0.00503769	0.0243342	-0.00827888
0.79644	-0.0030181	0.0118216	0.0328769	-0.00199747
0.79648	-0.00151056	0.0243844	0.0404146	0.00755027
0.79652	-0.00364624	0.0399623	0.0489573	0.018103
0.79656	-0.00364624	0.0361935	0.0489573	0.0201131
0.7966	-0.00364624	0.0299121	0.0471985	0.0165955
0.79664	-0.00276684	0.027902	0.0431784	0.0103141
0.79668	-0.00163619	0.0186055	0.0336306	0.00076635
0.79672	-0.00075679	0.0095603	0.0268467	-0.00601757
0.79676	-0.00063116	0.0153392	0.0308668	-0.00199747
0.7968	-0.00075679	0.0198618	0.0311181	0.00378142
0.79684	-0.00238996	0.0178518	0.027098	0.00453519
0.79688	-0.00389749	0.0158417	0.0286055	1.258e-05
0.79692	-0.00264121	0.0158417	0.0311181	1.258e-05
0.79696	-0.00364624	0.0138317	0.0288568	1.258e-05
0.797	-0.00188744	0.0153392	0.0326256	0.00202263
0.79704	-0.00063116	0.016093	0.0351382	-0.0012437
0.79708	0.00012261	0.00805276	0.0276005	-0.00802762
0.79712	-0.00037991	0.00177136	0.0190578	-0.0115452
0.79716	-0.00188744	0.0015201	0.0205653	-0.0160678
0.7972	-0.00063116	0.00378141	0.0230779	-0.0160678
0.79724	-0.00264121	0.0055402	0.0245854	-0.012299
0.79728	-0.00364624	0.00780151	0.0288568	-0.00601757
0.79732	-3.02e-06	0.0095603	0.0308668	-0.00199747
0.79736	-0.00025428	0.0118216	0.0328769	-0.00174621
